# Supplementary material for: Differential Stimulation of Pluripotent Stem Cell-Derived Human Microglia Leads to Exosomal Proteomic Changes Affecting Neurons
Source: Cells. 2021 Oct 24;10(11):2866. doi: 10.3390/cells10112866 (PMC8616378; doi:10.3390/cells10112866)
Supplement: Supplementary file 1 [file cells-10-02866-s001.zip]

Archive with 1 entries (1 files):
- cells-1266230-supplementary.rar
